# Supplementary material for: Healthcare resource utilization, total costs, and comorbidities among patients with myotonic dystrophy using U.S. insurance claims data from 2012 to 2019
Source: Orphanet J Rare Dis. 2022 Feb 23;17:79. doi: 10.1186/s13023-022-02241-9 (PMC8867662; doi:10.1186/s13023-022-02241-9)
Supplement: Supplementary file 1 — Additional file 1. Additional information including post-match demographic data, most impactful comorbidities, total HCRU, and total all-cause cost data for DM and cDM groups and controls for all study periods is provided in Supplementary Tables S1-S5 (in excel format). Table S1. Baseline Demographic Characteristics (post-match). Table S2. DM Cohort Most Impactful Comorbidities. Table S3. cDM Cohort Most Impactful Comorbidities. Table S4. Total HCRU & All-cause Costs for DM Cohort over 12-, 13-23, 24-35, 36-47 & 48+ Month Follow-Up Periods. Table S5. Total HCRU & All-cause Costs for cDM Cohort over 12-, 13-23, 24-35, 36-47 & 48+ Month Follow-Up Periods. [file 13023_2022_2241_MOESM1_ESM.xlsx]

## Sheet: Table S1_Postmatch Demographics
Table S1: Baseline Demographic Characteristics (post-match)
Demographic Characteristics1	DM Cohort (n=8541)		Non-DM Control Cohort (n=8541)		p-value	SMD	cDM Cohort (n=242)		Non-cDM Control Cohort (n=242)		p-value	SMD
	n	%	n	%			n	%	n	%
Age
Mean	45.9946		46.8273		0.0051	0.0447	0.466942		0.466942		1	0
SD	18.9057		19.9438			0.0447	0.49994		0.49994			0
Median	48		50		0.0035	0.0447	0		0			0
Age group (n, %)
0-11 months							129	0.533058	129	0.533058	1	0
12-23 months							113	0.466942	113	0.466942		0
2-9 years	353	0.0413301	353	0.0413301		0
10-17 years	479	0.0560824	479	0.0560824		0
18-39 years	2003	0.234516	2004	0.234633		0.0003
≥40 years	5706	0.668072	5705	0.667955	1	-0.0002
40-64 years	4328	0.506732	4328	0.506732		0
≥65 years	1378	0.161339	1377	0.161222	1	-0.0003
Gender (n, %)
Female	4712	0.551692	4713	0.551809	0.9877	0.0002	105	0.433884	105	0.433884	1	0
Male	3829	0.448308	3828	0.448191		-0.0002	137	0.566116	137	0.566116		0
Geographic region (n, %)
Northeast	1934	0.226437	1935	0.226554	1	0.0003	32	0.132231	32	0.132231	1	0
Midwest	2126	0.248917	2125	0.2488		-0.0003	66	0.272727	66	0.272727		0
South	2856	0.334387	2856	0.334387		0	90	0.371901	90	0.371901		0
West	1622	0.189908	1622	0.189908		0	53	0.219008	53	0.219008		0
Unknown	3	0.000351247	3	0.000351247		0	1	0.00413223	1	0.00413223		0
Payer type (n, %)
Cash	3	0.000351247	2	0.000234165	1	-0.0068	0	0	0	0	1	0
Medicaid	585	0.0684932	585	0.0684932		0	54	0.22314	54	0.22314		0
Medicare/Medicare Part D	2358	0.27608	2359	0.276197		0.0003	3	0.0123967	3	0.0123967		0
Third party	5595	0.655076	5595	0.655076		0	185	0.764463	185	0.764463		0
Other/unknown	0	0	0	0		0	0	0	0	0		0
Index year (n, %)
2012	2225	0.260508	2224	0.260391	1	-0.0003	39	0.161157	39	0.161157	1	0
2013	1410	0.165086	1410	0.165086		0	28	0.115702	28	0.115702		0
2014	1294	0.151505	1294	0.151505		0	23	0.0950413	23	0.0950413		0
2015	1237	0.144831	1237	0.144831		0	37	0.152893	37	0.152893		0
2016	919	0.107599	919	0.107599		0	35	0.144628	35	0.144628		0
2017	684	0.0800843	684	0.0800843		0	34	0.140496	34	0.140496		0
2018	611	0.0715373	612	0.0716544		0.0005	33	0.136364	33	0.136364		0
2019	161	0.0188503	161	0.0188503		0	13	0.053719	13	0.053719		0
Abbreviations: cDM: congential DM; DM: myotonic dystrophy; SMD: standardized mean difference; SD, standard deviation
1Assessed on index date if available as first option, or over the pre-index period
2Prioritized payer type from a medical claim (Dx) in the pre-index (closest to index date); if none, used payer type from a pharmacy claim (LRx) (closest to index date)
p-values obtained using McNemar’s test for categorical variables and paired t-test (mean) and Wilcoxon signed-rank test (median) for continuous variables and SMD were used for comparisons between DM Cohort vs. Non-DM Control Cohort and FSHD Cohort and between cDM Cohort vs. Non-cDM Control Cohort

## Sheet: Table S2_DM Comorbidities
Table S2: DM Cohort Most Impactful Comorbidities
- affect more than 5% of DM Cohort with 2x greater frequency than control cohort with p-value <0.00011
- excluding muscular dystrophy
		12-mo	12-mo	12-mo	12-mo	12-mo	12-mo	12-mo	24-mo	24-mo	24-mo	24-mo	24-mo	24-mo	24-mo	36-mo	36-mo	36-mo	36-mo	36-mo	36-mo	36-mo	48-mo	48-mo	48-mo	48-mo	48-mo	48-mo	48-mo
ICD9 or ICD10 Code	ICD9 or ICD10 Code Description	DM Cohort (n=8390)		Non-DM Control Cohort (n=8297)		FOLD CHANGE (FC)	n >=5% & FC >=2	p-value	DM Cohort (n=7760)		Non-DM Control Cohort (n=7656)		FOLD CHANGE (FC)	n >=5% & FC >=2	p-value	DM Cohort (n=6852)		Non-DM Control Cohort (n=6772)		FOLD CHANGE (FC)	n >=5% & FC >=2	p-value	DM Cohort (n=5855)		Non-DM Control Cohort (n=5866)		FOLD CHANGE (FC)	n >=5% & FC >=2	p-value
		n	%	n	%			DM vs. non-DM	n	%	n	%			DM vs. non-DM	n	%	n	%			DM vs. non-DM	n	%	n	%			DM vs. non-DM
359	359 - MUSCULAR DYSTROPHIES	5795	0.690703	1	0.000120525			<.0001	5552	0.715464	0	0	5552		<.0001	5280	0.770578	1	0.000147667	5280		<.0001	4953	0.845944	1	0.000170474	4953		<.0001
G71	G71 - PRIMARY DISORDERS OF MUSCLES	3281	0.391061	1	0.000120525			<.0001	3787	0.488015	1	0.000130617	3787		<.0001	4105	0.599095	1	0.000147667	4105		<.0001	4658	0.795559	0	0	4658		<.0001
787	787 - GI SYSTEM SYMPTOMS	1210	0.144219	550	0.066289	2.2	YES	<.0001	1506	0.194072	661	0.0863375	2.27837	YES	<.0001	1624	0.237011	689	0.101742	2.35704	YES	<.0001	1552	0.265073	664	0.113195	2.33735	YES	<.0001
427	427 - CARDIAC DYSRHYTHMIAS	1054	0.125626	295	0.035555	3.57288	YES	<.0001	1232	0.158763	321	0.0419279	3.83801	YES	<.0001	1269	0.185201	320	0.0472534	3.96563	YES	<.0001	1195	0.204099	305	0.0519945	3.91803	YES	<.0001
327	327 - ORGANIC SLEEP DISORDERS	979	0.116687	253	0.0304929	3.86957	YES	<.0001	1164	0.15	291	0.0380094	4	YES	<.0001	1213	0.177029	298	0.0440047	4.07047	YES	<.0001	1179	0.201366	291	0.0496079	4.05155	YES	<.0001
728	728 - DIS OF MUSCLE/LIG/FASCIA	957	0.114064	302	0.0363987	3.16887	YES	<.0001	1184	0.152577	350	0.0457158	3.38286	YES	<.0001	1260	0.183888	379	0.0559657	3.32454	YES	<.0001	1225	0.209223	367	0.0625639	3.33787	YES	<.0001
G47	G47 - SLEEP DISORDERS	934	0.111323	330	0.0397734	2.8303	YES	<.0001	1291	0.166366	445	0.0581243	2.90112	YES	<.0001	1519	0.221687	516	0.0761961	2.9438	YES	<.0001	1803	0.307942	543	0.0925673	3.32044	YES	<.0001
518	518 - OTHER LUNG DISEASES	910	0.108462	175	0.021092	5.2	YES	<.0001	1072	0.138144	175	0.0228579	6.12571	YES	<.0001	1143	0.166813	176	0.0259894	6.49432	YES	<.0001	1050	0.179334	164	0.0279577	6.40244	YES	<.0001
R06	R06 - ABNORMALITIES OF BREATHING	796	0.0948749	360	0.0433892	2.21111	YES	<.0001	1163	0.149871	528	0.0689655	2.20265	YES	<.0001	1453	0.212055	600	0.0886001	2.42167	YES	<.0001	1655	0.282664	658	0.112172	2.5152	YES	<.0001
M62	M62 - OTHER DISORDERS OF MUSCLE	773	0.0921335	225	0.0271182	3.43556	YES	<.0001	1020	0.131443	274	0.0357889	3.72263	YES	<.0001	1182	0.172504	317	0.0468104	3.72871	YES	<.0001	1279	0.218446	343	0.0584726	3.72886	YES	<.0001
R53	R53 - MALAISE AND FATIGUE	686	0.081764	350	0.0421839	1.96	YES	<.0001	1035	0.133376	457	0.0596917	2.26477	YES	<.0001	1245	0.181699	532	0.0785588	2.34023	YES	<.0001	1398	0.23877	575	0.0980225	2.4313	YES	<.0001
781	781 - NERV/MUSCULSKEL SYS SYMP	685	0.0816448	177	0.021333	3.87006	YES	<.0001	877	0.113015	196	0.0256008	4.47449	YES	<.0001	944	0.13777	200	0.0295334	4.72	YES	<.0001	915	0.156277	192	0.032731	4.76562	YES	<.0001
788	788 - URINARY SYSTEM SYMPTOMS	675	0.0804529	322	0.0388092	2.09627	YES	<.0001	870	0.112113	409	0.0534222	2.12714	YES	<.0001	961	0.140251	445	0.0657118	2.15955	YES	<.0001	943	0.161059	438	0.0746676	2.15297	YES	<.0001
790	790 - ABNORMAL BLOOD FINDINGS	628	0.074851	362	0.0436302	1.73481	NO	<.0001	876	0.112887	434	0.0566876	2.01843	YES	<.0001	956	0.139521	468	0.0691081	2.04274	YES	<.0001	947	0.161742	463	0.0789294	2.04536	YES	<.0001
794	794 - ABNORMAL FUNCTION STUDY	610	0.0727056	171	0.0206099	3.56725	YES	<.0001	798	0.102835	215	0.0280825	3.71163	YES	<.0001	860	0.125511	233	0.0344064	3.69099	YES	<.0001	846	0.144492	230	0.039209	3.67826	YES	<.0001
799	799 - OTH ILL-DEF MORBID/MORTL	579	0.0690107	117	0.0141015	4.94872	YES	<.0001	721	0.0929124	113	0.0147597	6.38053	YES	<.0001	773	0.112814	116	0.0171294	6.66379	YES	<.0001	731	0.124851	105	0.0178998	6.9619	YES	<.0001
785	785 - CARDIOVASCULAR SYS SYMP	568	0.0676996	259	0.0312161	2.19305	YES	<.0001	786	0.101289	349	0.0455852	2.25215	YES	<.0001	890	0.129889	375	0.0553751	2.37333	YES	<.0001	867	0.148079	360	0.0613706	2.40833	YES	<.0001
V45	V45 - OTH POSTPROCED STATES	550	0.0655542	253	0.0304929	2.17391	YES	<.0001	691	0.0890464	280	0.0365726	2.46786	YES	<.0001	739	0.107852	300	0.0443001	2.46333	YES	<.0001	709	0.121093	289	0.049267	2.45329	YES	<.0001
R26	R26 - ABNORMALITIES OF GAIT AND MOBILITY	529	0.0630513	162	0.0195251	3.26543	YES	<.0001	760	0.0979381	212	0.0276907	3.58491	YES	<.0001	892	0.130181	232	0.0342587	3.84483	YES	<.0001	950	0.162254	244	0.0415956	3.89344	YES	<.0001
R13	R13 - APHAGIA AND DYSPHAGIA	519	0.0618594	73	0.00879836	7.10959	YES	<.0001	691	0.0890464	90	0.0117555	7.67778	YES	<.0001	791	0.115441	101	0.0149144	7.83168	YES	<.0001	917	0.156618	118	0.0201159	7.77119	YES	<.0001
564	564 - FUNCT DIGESTIVE DIS NEC	486	0.0579261	209	0.0251898	2.32536	YES	<.0001	675	0.0869845	267	0.0348746	2.52809	YES	<.0001	765	0.111646	293	0.0432664	2.61092	YES	<.0001	760	0.129804	284	0.0484146	2.67606	YES	<.0001
R00	R00 - ABNORMALITIES OF HEART BEAT	468	0.0557807	164	0.0197662	2.85366	YES	<.0001	702	0.0904639	249	0.0325235	2.81928	YES	<.0001	830	0.121133	298	0.0440047	2.78523	YES	<.0001	959	0.163792	341	0.0581316	2.81232	YES	<.0001
783	783 - NUTRIT/METAB/DEVEL SYMP	466	0.0555423	138	0.0166325	3.37681	YES	<.0001	575	0.0740979	170	0.0222048	3.38235	YES	<.0001	593	0.0865441	184	0.0271707	3.22283	YES	<.0001	578	0.098719	185	0.0315377	3.12432	YES	<.0001
366	366 - CATARACT	462	0.0550656	238	0.0286851	1.94118	NO	<.0001	623	0.0802835	307	0.0400993	2.02932	YES	<.0001	694	0.101284	321	0.0474011	2.16199	YES	<.0001	690	0.117848	311	0.0530174	2.21865	YES	<.0001
486	486 - PNEUMONIA, ORGANISM NOS	460	0.0548272	123	0.0148246	3.73984	YES	<.0001	599	0.0771907	140	0.0182863	4.27857	YES	<.0001	648	0.0945709	144	0.021264	4.5	YES	<.0001	615	0.105038	132	0.0225026	4.65909	YES	<.0001
R94	R94 - ABNORMAL RESULTS OF FUNCTION STUDIES	452	0.0538737	151	0.0181993	2.99338	YES	<.0001	725	0.0934278	230	0.0300418	3.15217	YES	<.0001	885	0.129159	286	0.0422327	3.09441	YES	<.0001	1000	0.170794	314	0.0535288	3.18471	YES	<.0001
425	425 - CARDIOMYOPATHY	434	0.0517282	54	0.00650838	8.03704	YES	<.0001	540	0.0695876	66	0.00862069	8.18182	YES	<.0001	558	0.0814361	60	0.00886001	9.3	YES	<.0001	518	0.0884714	56	0.00954654	9.25	YES	<.0001
J96	J96 - RESPIRATORY FAILURE, NOT ELSEWHERE CLASSIFIED	427	0.0508939	57	0.00686995	7.49123	YES	<.0001	585	0.0753866	65	0.00849007	9	YES	<.0001	655	0.0955925	69	0.010189	9.49275	YES	<.0001	822	0.140393	80	0.0136379	10.275	YES	<.0001
426	426 - CONDUCTION DISORDERS	418	0.0498212	44	0.00530312	9.5	YES	<.0001	538	0.0693299	50	0.00653083	10.76	YES	<.0001	586	0.0855225	50	0.00738334	11.72	YES	<.0001	561	0.0958155	49	0.00835322	11.449	YES	<.0001
276	276 - FLUID/ELECTROLYTE DIS	415	0.0494636	225	0.0271182	1.84444	NO	<.0001	577	0.0743557	245	0.032001	2.3551	YES	<.0001	653	0.0953006	249	0.036769	2.62249	YES	<.0001	611	0.104355	234	0.0398909	2.61111	YES	<.0001
J98	J98 - OTHER RESPIRATORY DISORDERS	405	0.0482718	98	0.0118115	4.13265	NO	<.0001	622	0.0801546	130	0.0169801	4.78462	YES	<.0001	773	0.112814	148	0.0218547	5.22297	YES	<.0001	948	0.161913	169	0.0288101	5.60947	YES	<.0001
R09	R09 - OTH SYMPTOMS AND SIGNS INVOLVING THE CIRC AND RESP SYS	355	0.0423123	163	0.0196457	2.17791	NO	<.0001	581	0.0748711	226	0.0295193	2.5708	YES	<.0001	733	0.106976	270	0.0398701	2.71481	YES	<.0001	839	0.143296	289	0.049267	2.90311	YES	<.0001
496	496 - CHR AIRWAY OBSTRUCT NEC	348	0.0414779	213	0.0256719	1.6338	NO	<.0001	411	0.0529639	214	0.0279519	1.92056	NO	<.0001	411	0.0599825	196	0.0289427	2.09694	YES	<.0001	381	0.0650726	177	0.0301739	2.15254	YES	<.0001
I48	I48 - ATRIAL FIBRILLATION AND FLUTTER	346	0.0412396	136	0.0163915	2.54412	NO	<.0001	476	0.0613402	172	0.022466	2.76744	YES	<.0001	566	0.0826036	179	0.0264324	3.16201	YES	<.0001	647	0.110504	195	0.0332424	3.31795	YES	<.0001
428	428 - HEART FAILURE	335	0.0399285	161	0.0194046	2.08075	NO	<.0001	406	0.0523196	160	0.0208986	2.5375	YES	<.0001	412	0.0601284	140	0.0206734	2.94286	YES	<.0001	367	0.0626815	122	0.0207978	3.0082	YES	<.0001
424	424 - OTH ENDOCARDIAL DISEASE	319	0.0380215	145	0.0174762	2.2	NO	<.0001	437	0.0563144	160	0.0208986	2.73125	YES	<.0001	485	0.0707823	164	0.0242174	2.95732	YES	<.0001	466	0.0795901	156	0.0265939	2.98718	YES	<.0001
K59	K59 - OTHER FUNCTIONAL INTESTINAL DISORDERS	311	0.0370679	148	0.0178378	2.10135	NO	<.0001	498	0.0641753	206	0.026907	2.41748	YES	<.0001	627	0.0915061	234	0.034554	2.67949	YES	<.0001	758	0.129462	263	0.0448346	2.88213	YES	<.0001
J18	J18 - PNEUMONIA, UNSPECIFIED ORGANISM	311	0.0370679	95	0.0114499	3.27368	NO	<.0001	477	0.0614691	139	0.0181557	3.43165	YES	<.0001	608	0.0887332	143	0.0211164	4.25175	YES	<.0001	698	0.119214	157	0.0267644	4.44586	YES	<.0001
380	380 - DISORDER OF EXTERNAL EAR	290	0.034565	141	0.0169941	2.05674	NO	<.0001	456	0.0587629	184	0.0240334	2.47826	YES	<.0001	489	0.071366	203	0.0299764	2.40887	YES	<.0001	483	0.0824936	205	0.0349472	2.3561	YES	<.0001
V12	V12 - HX OF DISEASE NEC	274	0.0326579	151	0.0181993	1.81457	NO	<.0001	417	0.0537371	204	0.0266458	2.04412	YES	<.0001	485	0.0707823	224	0.0330774	2.16518	YES	<.0001	476	0.081298	226	0.0385271	2.10619	YES	<.0001
Z95	Z95 - PRESENCE OF CARDIAC AND VASCULAR IMPLANTS AND GRAFTS	265	0.0315852	67	0.00807521	3.95522	NO	<.0001	411	0.0529639	104	0.0135841	3.95192	YES	<.0001	481	0.0701985	111	0.016391	4.33333	YES	<.0001	595	0.101623	122	0.0207978	4.87705	YES	<.0001
362	362 - RETINAL DISORDERS NEC	262	0.0312277	140	0.0168736	1.87143	NO	<.0001	336	0.043299	165	0.0215517	2.03636	NO	<.0001	355	0.0518097	165	0.024365	2.15152	YES	<.0001	344	0.0587532	160	0.0272758	2.15	YES	<.0001
E87	E87 - OTHER DISORDERS OF FLUID, ELECTROLYTE AND ACID-BASE BALANCE	256	0.0305125	139	0.016753	1.84173	NO	<.0001	404	0.0520619	168	0.0219436	2.40476	YES	<.0001	511	0.0745768	189	0.027909	2.7037	YES	<.0001	623	0.106405	207	0.0352881	3.00966	YES	<.0001
I42	I42 - CARDIOMYOPATHY	255	0.0303933	38	0.00457997	6.71053	NO	<.0001	356	0.0458763	55	0.00718391	6.47273	NO	<.0001	423	0.0617338	52	0.00767868	8.13462	YES	<.0001	532	0.0908625	66	0.0112513	8.06061	YES	<.0001
I49	I49 - OTHER CARDIAC ARRHYTHMIAS	253	0.0301549	79	0.00952151	3.20253	NO	<.0001	438	0.0564433	118	0.0154127	3.71186	YES	<.0001	539	0.0786632	139	0.0205257	3.8777	YES	<.0001	645	0.110162	151	0.0257416	4.27152	YES	<.0001
I50	I50 - HEART FAILURE	252	0.0300358	133	0.0160299	1.89474	NO	<.0001	347	0.0447165	162	0.0211599	2.14198	NO	<.0001	448	0.0653824	158	0.0233314	2.83544	YES	<.0001	518	0.0884714	180	0.0306853	2.87778	YES	<.0001
V15	V15 - OTH HX OF HEALTH HAZARDS	241	0.0287247	140	0.0168736	1.72143	NO	<.0001	356	0.0458763	180	0.023511	1.97778	NO	<.0001	425	0.0620257	197	0.0290904	2.15736	YES	<.0001	403	0.0688301	197	0.0335834	2.04569	YES	<.0001
R63	R63 - SYMPTOMS AND SIGNS CONCERNING FOOD AND FLUID INTAKE	239	0.0284863	78	0.00940099	3.0641	NO	<.0001	340	0.0438144	134	0.0175026	2.53731	NO	<.0001	424	0.0618797	149	0.0220024	2.84564	YES	<.0001	500	0.0853971	163	0.0277872	3.06748	YES	<.0001
R91	R91 - ABNORMAL FINDINGS ON DIAGNOSTIC IMAGING OF LUNG	235	0.0280095	116	0.013981	2.02586	NO	<.0001	348	0.0448454	160	0.0208986	2.175	NO	<.0001	450	0.0656743	173	0.0255464	2.60116	YES	<.0001	528	0.0901793	199	0.0339243	2.65327	YES	<.0001
Z93	Z93 - ARTIFICIAL OPENING STATUS	233	0.0277712	28	0.00337471	8.32143	NO	<.0001	279	0.0359536	30	0.0039185	9.3	NO	<.0001	316	0.0461179	29	0.00428234	10.8966	NO	<.0001	398	0.0679761	29	0.00494374	13.7241	YES	<.0001
R29	R29 - OTH SYMPTOMS AND SIGNS INVOLVING THE NERVOUS AND MS SYSTEMS	231	0.0275328	47	0.0056647	4.91489	NO	<.0001	348	0.0448454	73	0.00953501	4.76712	NO	<.0001	416	0.0607122	86	0.0126994	4.83721	YES	<.0001	457	0.0780529	92	0.0156836	4.96739	YES	<.0001
I44	I44 - ATRIOVENTRICULAR AND LEFT BUNDLE-BRANCH BLOCK	227	0.027056	25	0.00301314	9.08	NO	<.0001	328	0.042268	33	0.00431034	9.93939	NO	<.0001	404	0.0589609	42	0.00620201	9.61905	YES	<.0001	523	0.0893254	44	0.00750085	11.8864	YES	<.0001
Z99	Z99 - DEPENDENCE ON ENABLING MACHINES AND DEVICES, NEC	225	0.0268176	53	0.00638785	4.24528	NO	<.0001	318	0.0409794	65	0.00849007	4.89231	NO	<.0001	370	0.0539988	72	0.010632	5.13889	YES	<.0001	443	0.0756618	73	0.0124446	6.06849	YES	<.0001
V57	V57 - REHABILITATION PROCEDURE	219	0.0261025	100	0.0120525	2.19	NO	<.0001	300	0.0386598	109	0.0142372	2.75229	NO	<.0001	331	0.0483071	107	0.0158004	3.09346	NO	<.0001	324	0.0553373	101	0.0172179	3.20792	YES	<.0001
737	737 - CURVATURE OF SPINE	219	0.0261025	53	0.00638785	4.13208	NO	<.0001	266	0.0342784	66	0.00862069	4.0303	NO	<.0001	295	0.0430531	74	0.0109273	3.98649	NO	<.0001	291	0.0497011	73	0.0124446	3.9863	YES	<.0001
356	356 - HERED PERIPH NEUROPATHY	218	0.0259833	52	0.00626733	4.19231	NO	<.0001	281	0.0362113	69	0.00901254	4.07246	NO	<.0001	303	0.0442207	68	0.0100413	4.45588	NO	<.0001	290	0.0495303	65	0.0110808	4.46154	YES	<.0001
374	374 - DISORDERS OF EYELIDS NEC	210	0.0250298	41	0.00494155	5.12195	NO	<.0001	281	0.0362113	51	0.00666144	5.5098	NO	<.0001	318	0.0464098	55	0.00812168	5.78182	NO	<.0001	301	0.0514091	52	0.00886464	5.78846	YES	<.0001
429	429 - ILL-DEFINED HEART DIS	202	0.0240763	84	0.0101241	2.40476	NO	<.0001	295	0.0380155	101	0.0131923	2.92079	NO	<.0001	334	0.0487449	106	0.0156527	3.15094	NO	<.0001	329	0.0561913	100	0.0170474	3.29	YES	<.0001
389	389 - HEARING LOSS	202	0.0240763	99	0.011932	2.0404	NO	<.0001	270	0.0347938	132	0.0172414	2.04545	NO	<.0001	296	0.0431991	142	0.0209687	2.08451	NO	<.0001	300	0.0512383	138	0.0235254	2.17391	YES	<.0001
I51	I51 - COMPLICATIONS AND ILL-DEFINED DESCRIPTIONS OF HEART DISEASE	192	0.0228844	63	0.00759311	3.04762	NO	<.0001	299	0.0385309	96	0.0125392	3.11458	NO	<.0001	361	0.0526853	108	0.015948	3.34259	YES	<.0001	406	0.0693424	124	0.0211388	3.27419	YES	<.0001
H35	H35 - OTHER RETINAL DISORDERS	178	0.0212157	89	0.0107268	2	NO	<.0001	297	0.0382732	137	0.0178945	2.16788	NO	<.0001	367	0.053561	154	0.0227407	2.38312	YES	<.0001	449	0.0766866	185	0.0315377	2.42703	YES	<.0001
R41	R41 - OTH SYMPTOMS AND SIGNS W COGNITIVE FUNCTIONS AND AWARENESS	178	0.0212157	104	0.0125347	1.71154	NO	<.0001	285	0.0367268	143	0.0186782	1.99301	NO	<.0001	354	0.0516637	150	0.02215	2.36	YES	<.0001	428	0.0730999	167	0.0284691	2.56287	YES	<.0001
490	490 - BRONCHITIS NOS	177	0.0210965	95	0.0114499	1.86316	NO	<.0001	254	0.032732	119	0.0155434	2.13445	NO	<.0001	293	0.0427612	131	0.0193444	2.23664	NO	<.0001	294	0.0502135	128	0.0218207	2.29688	YES	<.0001
R74	R74 - ABNORMAL SERUM ENZYME LEVELS	173	0.0206198	48	0.00578522	3.60417	NO	<.0001	263	0.0338918	83	0.0108412	3.16867	NO	<.0001	358	0.0522475	96	0.014176	3.72917	YES	<.0001	418	0.071392	117	0.0199454	3.57265	YES	<.0001
H61	H61 - OTHER DISORDERS OF EXTERNAL EAR	171	0.0203814	89	0.0107268	1.92135	NO	<.0001	279	0.0359536	129	0.0168495	2.16279	NO	<.0001	367	0.053561	136	0.0200827	2.69853	YES	<.0001	495	0.0845431	153	0.0260825	3.23529	YES	<.0001
R79	R79 - OTHER ABNORMAL FINDINGS OF BLOOD CHEMISTRY	170	0.0202622	90	0.0108473	1.88889	NO	<.0001	292	0.0376289	153	0.0199843	1.9085	NO	<.0001	380	0.0554583	184	0.0271707	2.06522	YES	<.0001	455	0.0777114	193	0.0329015	2.35751	YES	<.0001
Z74	Z74 - PROBLEMS RELATED TO CARE PROVIDER DEPENDENCY	158	0.0188319	43	0.0051826	3.67442	NO	<.0001	215	0.0277062	64	0.00835946	3.35938	NO	<.0001	253	0.0369235	65	0.00959835	3.89231	NO	<.0001	290	0.0495303	66	0.0112513	4.39394	YES	<.0001
R32	R32 - UNSPECIFIED URINARY INCONTINENCE	157	0.0187128	40	0.00482102	3.925	NO	<.0001	244	0.0314433	56	0.00731452	4.35714	NO	<.0001	316	0.0461179	57	0.00841701	5.54386	NO	<.0001	394	0.0672929	64	0.0109103	6.15625	YES	<.0001
Z91	Z91 - PERSONAL RISK FACTORS, NOT ELSEWHERE CLASSIFIED	154	0.0183552	78	0.00940099	1.97436	NO	<.0001	259	0.0333763	109	0.0142372	2.37615	NO	<.0001	326	0.0475773	114	0.016834	2.85965	NO	<.0001	370	0.0631939	121	0.0206273	3.05785	YES	<.0001
H26	H26 - OTHER CATARACT	153	0.018236	38	0.00457997	4.02632	NO	<.0001	275	0.0354381	71	0.00927377	3.87324	NO	<.0001	331	0.0483071	86	0.0126994	3.84884	NO	<.0001	393	0.0671221	108	0.0184112	3.63889	YES	<.0001
Z45	Z45 - ENCOUNTER FOR ADJUSTMENT AND MANAGEMENT OF IMPLANTED DEVICE	149	0.0177592	47	0.0056647	3.17021	NO	<.0001	229	0.0295103	53	0.00692268	4.32075	NO	<.0001	296	0.0431991	59	0.00871234	5.01695	NO	<.0001	387	0.0660974	63	0.0107399	6.14286	YES	<.0001
I34	I34 - NONRHEUMATIC MITRAL VALVE DISORDERS	143	0.0170441	57	0.00686995	2.50877	NO	<.0001	231	0.029768	85	0.0111024	2.71765	NO	<.0001	274	0.0399883	90	0.01329	3.04444	NO	<.0001	325	0.0555081	107	0.0182407	3.03738	YES	<.0001
H04	H04 - DISORDERS OF LACRIMAL SYSTEM	122	0.0145411	67	0.00807521	1.8209	NO	<.0001	242	0.0311856	115	0.0150209	2.10435	NO	<.0001	313	0.0456801	145	0.0214117	2.15862	NO	<.0001	396	0.0676345	155	0.0264235	2.55484	YES	<.0001
I95	I95 - HYPOTENSION	121	0.0144219	54	0.00650838	2.24074	NO	<.0001	201	0.0259021	70	0.00914316	2.87143	NO	<.0001	252	0.0367776	78	0.011518	3.23077	NO	<.0001	293	0.0500427	78	0.013297	3.75641	YES	<.0001
S09	S09 - OTHER AND UNSPECIFIED INJURIES OF HEAD	119	0.0141836	53	0.00638785	2.24528	NO	<.0001	220	0.0283505	88	0.0114943	2.5	NO	<.0001	311	0.0453882	98	0.0144714	3.17347	NO	<.0001	371	0.0633646	110	0.0187521	3.37273	YES	<.0001
H02	H02 - OTHER DISORDERS OF EYELID	118	0.0140644	31	0.00373629	3.80645	NO	<.0001	189	0.0243557	57	0.00744514	3.31579	NO	<.0001	268	0.0391127	65	0.00959835	4.12308	NO	<.0001	318	0.0543126	64	0.0109103	4.96875	YES	<.0001
W19	W19 - UNSPECIFIED FALL	108	0.0128725	31	0.00373629	3.48387	NO	<.0001	187	0.0240979	49	0.00640021	3.81633	NO	<.0001	255	0.0372154	51	0.00753101	5	NO	<.0001	302	0.0515798	54	0.00920559	5.59259	YES	<.0001
Z51	Z51 - ENCOUNTER FOR OTHER AFTERCARE AND MEDICAL CARE	174	0.020739	143	0.0172351	1.21678	NO	0.0974	306	0.039433	190	0.0248171	1.61053	NO	<.0001	364	0.0531232	191	0.0282044	1.90576	NO	<.0001	407	0.0695132	192	0.032731	2.11979	YES	<.0001
R93	R93 - ABNORMAL FINDINGS ON DIAGNOSTIC IMAGING OF BODY STRUCTURES	102	0.0121573	62	0.00747258	1.64516	NO	0.0022	201	0.0259021	106	0.0138454	1.89623	NO	<.0001	264	0.0385289	127	0.0187537	2.07874	NO	<.0001	297	0.0507259	133	0.022673	2.23308	YES	<.0001
E86	E86 - VOLUME DEPLETION	114	0.0135876	71	0.00855731	1.60563	NO	0.0019	193	0.0248711	95	0.0124086	2.03158	NO	<.0001	247	0.0360479	118	0.0174247	2.09322	NO	<.0001	318	0.0543126	119	0.0202864	2.67227	YES	<.0001
K76	K76 - OTHER DISEASES OF LIVER	124	0.0147795	77	0.00928046	1.61039	NO	0.0011	218	0.0280928	120	0.015674	1.81667	NO	<.0001	285	0.0415937	152	0.0224454	1.875	NO	<.0001	352	0.0601196	168	0.0286396	2.09524	YES	<.0001
1 all criteria met for 'most impactful' in at least one follow-up period.

## Sheet: Table S3_cDM Comorbidities
Table S3: cDM Cohort Most Impactful Comorbidities
- affect more than 5% of DM Cohort with 2x greater frequency than control cohort with p-value <0.051
- excluding muscular dystrophy
		12-mo	12-mo	12-mo	12-mo	12-mo	12-mo	12-mo	24-mo	24-mo	24-mo	24-mo	24-mo	24-mo	24-mo	36-mo	36-mo	36-mo	36-mo	36-mo	36-mo	36-mo	48-mo	48-mo	48-mo	48-mo	48-mo	48-mo	48-mo
ICD9 or ICD10 Code	ICD9 or ICD10 Code Description	cDM Cohort (n=236)		Non-cDM Control Cohort (n=228)		FOLD CHANGE (FC)	n>=5% & FC>=2	p-value	cDM Cohort (n=207)		Non-cDM Control Cohort (n=191)		FOLD CHANGE (FC)	n>=5% & FC>=2	p-value	cDM Cohort (n=170)		Non-cDM Control Cohort (n=155)		FOLD CHANGE (FC)	n>=5% & FC>=2	p-value	cDM Cohort (n=139)		Non-cDM Control Cohort (n=113)		FOLD CHANGE (FC)	n>=5% & FC>=2	p-value
		n	%	n	%			cDM vs. non-cDM	n	%	n	%			cDM vs. non-cDM	n	%	n	%			cDM vs. non-cDM	n	%	n	%			cDM vs. non-cDM
G71	G71 - PRIMARY DISORDERS OF MUSCLES	145	0.614407	0	0	145		<.0001	137	0.661836	0	0	137		<.0001	134	0.788235	0	0	134		<.0001	123	0.884892	0	0	123		<.0001
359	359 - MUSCULAR DYSTROPHIES	114	0.483051	0	0	114		<.0001	112	0.541063	0	0	112		<.0001	110	0.647059	0	0	110		<.0001	108	0.776978	0	0	108		<.0001
R63	R63 - SYMPTOMS AND SIGNS CONCERNING FOOD AND FLUID INTAKE	82	0.347458	8	0.0350877	10.25	YES	<.0001	76	0.36715	12	0.0628272	6.33333	YES	<.0001	71	0.417647	11	0.0709677	6.45455	YES	<.0001	67	0.482014	5	0.0442478	13.4	YES	<.0001
Z93	Z93 - ARTIFICIAL OPENING STATUS	76	0.322034	1	0.00438596	76	YES	<.0001	71	0.342995	1	0.0052356	71	YES	<.0001	69	0.405882	1	0.00645161	69	YES	<.0001	61	0.438849	1	0.00884956	61	YES	<.0001
R62	R62 - LACK OF EXPECTED NORMAL PHYSIOL DEV IN CHILDHOOD AND ADULTS	66	0.279661	8	0.0350877	8.25	YES	<.0001	68	0.328502	7	0.0366492	9.71429	YES	<.0001	69	0.405882	9	0.0580645	7.66667	YES	<.0001	64	0.460432	5	0.0442478	12.8	YES	<.0001
783	783 - NUTRIT/METAB/DEVEL SYMP	65	0.275424	8	0.0350877	8.125	YES	<.0001	72	0.347826	9	0.0471204	8	YES	<.0001	73	0.429412	10	0.0645161	7.3	YES	<.0001	71	0.510791	9	0.079646	7.88889	YES	<.0001
R06	R06 - ABNORMALITIES OF BREATHING	65	0.275424	23	0.100877	2.82609	YES	<.0001	64	0.309179	26	0.136126	2.46154	YES	<.0001	59	0.347059	19	0.122581	3.10526	YES	<.0001	63	0.453237	12	0.106195	5.25	YES	<.0001
R13	R13 - APHAGIA AND DYSPHAGIA	62	0.262712	1	0.00438596	62	YES	<.0001	67	0.323671	2	0.0104712	33.5	YES	<.0001	61	0.358824	2	0.0129032	30.5	YES	<.0001	57	0.410072	0	0	57	YES	<.0001
787	787 - GI SYSTEM SYMPTOMS	54	0.228814	13	0.0570175	4.15385	YES	<.0001	64	0.309179	17	0.0890052	3.76471	YES	<.0001	65	0.382353	16	0.103226	4.0625	YES	<.0001	64	0.460432	15	0.132743	4.26667	YES	<.0001
J96	J96 - RESPIRATORY FAILURE, NOT ELSEWHERE CLASSIFIED	49	0.207627	2	0.00877193	24.5	YES	<.0001	39	0.188406	1	0.0052356	39	YES	<.0001	36	0.211765	2	0.0129032	18	YES	<.0001	30	0.215827	1	0.00884956	30	YES	<.0001
P94	P94 - DISORDERS OF MUSCLE TONE OF NEWBORN	48	0.20339	0	0	48	YES	<.0001	42	0.202899	0	0	42	YES	<.0001	35	0.205882	0	0	35	YES	<.0001	22	0.158273	0	0	22	YES	<.0001
J98	J98 - OTHER RESPIRATORY DISORDERS	47	0.199153	4	0.0175439	11.75	YES	<.0001	48	0.231884	5	0.026178	9.6	YES	<.0001	45	0.264706	7	0.0451613	6.42857	YES	<.0001	40	0.28777	2	0.0176991	20	YES	<.0001
R09	R09 - OTH SYMPTOMS AND SIGNS INVOLVING THE CIRC AND RESP SYS	47	0.199153	16	0.0701754	2.9375	YES	<.0001	43	0.207729	14	0.0732984	3.07143	YES	0.0001	37	0.217647	10	0.0645161	3.7	YES	<.0001	34	0.244604	9	0.079646	3.77778	YES	0.0005
K21	K21 - GASTRO-ESOPHAGEAL REFLUX DISEASE	46	0.194915	5	0.0219298	9.2	YES	<.0001	48	0.231884	4	0.0209424	12	YES	<.0001	42	0.247059	2	0.0129032	21	YES	<.0001	36	0.258993	2	0.0176991	18	YES	<.0001
R29	R29 - OTH SYMPTOMS AND SIGNS INVOLVING THE NERVOUS AND MS SYSTEMS	42	0.177966	1	0.00438596	42	YES	<.0001	40	0.193237	2	0.0104712	20	YES	<.0001	36	0.211765	2	0.0129032	18	YES	<.0001	29	0.208633	0	0	29	YES	<.0001
Q21	Q21 - CONGENITAL MALFORMATIONS OF CARDIAC SEPTA	42	0.177966	6	0.0263158	7	YES	<.0001	38	0.183575	6	0.0314136	6.33333	YES	<.0001	31	0.182353	3	0.0193548	10.3333	YES	<.0001	21	0.151079	2	0.0176991	10.5	YES	0.0003
Z99	Z99 - DEPENDENCE ON ENABLING MACHINES AND DEVICES, NEC	40	0.169492	1	0.00438596	40	YES	<.0001	33	0.15942	1	0.0052356	33	YES	<.0001	28	0.164706	0	0	28	YES	<.0001	24	0.172662	0	0	24	YES	<.0001
Z43	Z43 - ENCOUNTER FOR ATTENTION TO ARTIFICIAL OPENINGS	39	0.165254	0	0	39	YES	<.0001	36	0.173913	0	0	36	YES	<.0001	29	0.170588	0	0	29	YES	<.0001	26	0.18705	0	0	26	YES	<.0001
P07	P07 - DISORD OF NB RELATED TO SHORT GEST AND LOW BIRTH WEIGHT, NEC	39	0.165254	11	0.0482456	3.54545	YES	<.0001	38	0.183575	9	0.0471204	4.22222	YES	<.0001	27	0.158824	5	0.0322581	5.4	YES	0.0001	20	0.143885	2	0.0176991	10	YES	0.0004
Q66	Q66 - CONGENITAL DEFORMITIES OF FEET	38	0.161017	0	0	38	YES	<.0001	42	0.202899	0	0	42	YES	<.0001	38	0.223529	0	0	38	YES	<.0001	41	0.294964	0	0	41	YES	<.0001
V44	V44 - ARTIFICIAL OPNING STATUS	38	0.161017	0	0	38	YES	<.0001	42	0.202899	0	0	42	YES	<.0001	42	0.247059	0	0	42	YES	<.0001	40	0.28777	0	0	40	YES	<.0001
G47	G47 - SLEEP DISORDERS	37	0.15678	0	0	37	YES	<.0001	46	0.222222	1	0.0052356	46	YES	<.0001	53	0.311765	1	0.00645161	53	YES	<.0001	50	0.359712	1	0.00884956	50	YES	<.0001
754	754 - CONG MUSCULOSKEL DEFORM	36	0.152542	0	0	36	YES	<.0001	37	0.178744	0	0	37	YES	<.0001	38	0.223529	0	0	38	YES	<.0001	37	0.266187	0	0	37	YES	<.0001
530	530 - DISEASES OF ESOPHAGUS	36	0.152542	7	0.0307018	5.14286	YES	<.0001	42	0.202899	6	0.0314136	7	YES	<.0001	46	0.270588	6	0.0387097	7.66667	YES	<.0001	45	0.323741	6	0.0530973	7.5	YES	<.0001
518	518 - OTHER LUNG DISEASES	35	0.148305	1	0.00438596	35	YES	<.0001	37	0.178744	1	0.0052356	37	YES	<.0001	41	0.241176	1	0.00645161	41	YES	<.0001	43	0.309353	1	0.00884956	43	YES	<.0001
770	770 - OTH NB RESPIRATORY COND	33	0.139831	4	0.0175439	8.25	YES	<.0001	33	0.15942	2	0.0104712	16.5	YES	<.0001	33	0.194118	1	0.00645161	33	YES	<.0001	33	0.23741	1	0.00884956	33	YES	<.0001
P28	P28 - OTH RESPIRATORY CONDITIONS ORIGIN IN THE PERINATAL PERIOD	31	0.131356	6	0.0263158	5.16667	YES	<.0001	27	0.130435	5	0.026178	5.4	YES	0.0001	20	0.117647	3	0.0193548	6.66667	YES	0.0006	14	0.100719	1	0.00884956	14	YES	0.0022
M62	M62 - OTHER DISORDERS OF MUSCLE	30	0.127119	0	0	30	YES	<.0001	33	0.15942	3	0.0157068	11	YES	<.0001	37	0.217647	2	0.0129032	18.5	YES	<.0001	39	0.280576	0	0	39	YES	<.0001
V55	V55 - ATTEN TO ARTIFICIAL OPEN	28	0.118644	0	0	28	YES	<.0001	30	0.144928	0	0	30	YES	<.0001	32	0.188235	0	0	32	YES	<.0001	32	0.230216	0	0	32	YES	<.0001
765	765 - SHORT GEST/LOW BIRTHWT	28	0.118644	2	0.00877193	14	YES	<.0001	31	0.149758	2	0.0104712	15.5	YES	<.0001	31	0.182353	2	0.0129032	15.5	YES	<.0001	31	0.223022	2	0.0176991	15.5	YES	<.0001
Z46	Z46 - ENCOUNTER FOR FITTING AND ADJUSTMENT OF OTHER DEVICES	28	0.118644	3	0.0131579	9.33333	YES	<.0001	25	0.120773	3	0.0157068	8.33333	YES	<.0001	19	0.111765	3	0.0193548	6.33333	YES	0.0009	16	0.115108	1	0.00884956	16	YES	0.0008
781	781 - NERV/MUSCULSKEL SYS SYMP	27	0.114407	3	0.0131579	9	YES	<.0001	31	0.149758	6	0.0314136	5.16667	YES	<.0001	33	0.194118	6	0.0387097	5.5	YES	<.0001	33	0.23741	6	0.0530973	5.5	YES	<.0001
V58	V58 - ENCOUNTR PROC/AFTRCR NEC	25	0.105932	1	0.00438596	25	YES	<.0001	25	0.120773	2	0.0104712	12.5	YES	<.0001	25	0.147059	3	0.0193548	8.33333	YES	<.0001	25	0.179856	3	0.0265487	8.33333	YES	0.0001
K59	K59 - OTHER FUNCTIONAL INTESTINAL DISORDERS	25	0.105932	8	0.0350877	3.125	YES	0.003	35	0.169082	9	0.0471204	3.88889	YES	0.0001	41	0.241176	7	0.0451613	5.85714	YES	<.0001	44	0.316547	5	0.0442478	8.8	YES	<.0001
799	799 - OTH ILL-DEF MORBID/MORTL	24	0.101695	0	0	24	YES	<.0001	26	0.125604	0	0	26	YES	<.0001	29	0.170588	0	0	29	YES	<.0001	28	0.201439	0	0	28	YES	<.0001
779	779 - OTH PERINATAL CONDITION	24	0.101695	3	0.0131579	8	YES	<.0001	24	0.115942	2	0.0104712	12	YES	<.0001	24	0.141176	2	0.0129032	12	YES	<.0001	23	0.165468	2	0.0176991	11.5	YES	<.0001
P92	P92 - FEEDING PROBLEMS OF NEWBORN	23	0.0974576	3	0.0131579	7.66667	YES	<.0001	21	0.101449	3	0.0157068	7	YES	0.0003	16	0.0941176	1	0.00645161	16	YES	0.0004	13	0.0935252	0	0	13	YES	0.0008
Q67	Q67 - CONGENITAL MS DEFORMITIES OF HEAD, FACE, SPINE AND CHEST	23	0.0974576	4	0.0175439	5.75	YES	0.0002	27	0.130435	3	0.0157068	9	YES	<.0001	21	0.123529	3	0.0193548	7	YES	0.0003	16	0.115108	1	0.00884956	16	YES	0.0008
564	564 - FUNCT DIGESTIVE DIS NEC	22	0.0932203	4	0.0175439	5.5	YES	0.0004	30	0.144928	6	0.0314136	5	YES	<.0001	32	0.188235	7	0.0451613	4.57143	YES	<.0001	30	0.215827	7	0.0619469	4.28571	YES	0.0006
V46	V46 - OTHER MAC/DEV DEPENDENCE	21	0.0889831	0	0	21	YES	<.0001	21	0.101449	0	0	21	YES	<.0001	21	0.123529	0	0	21	YES	<.0001	21	0.151079	0	0	21	YES	<.0001
H52	H52 - DISORDERS OF REFRACTION AND ACCOMMODATION	21	0.0889831	2	0.00877193	10.5	YES	<.0001	27	0.130435	2	0.0104712	13.5	YES	<.0001	33	0.194118	2	0.0129032	16.5	YES	<.0001	34	0.244604	3	0.0265487	11.3333	YES	<.0001
R91	R91 - ABNORMAL FINDINGS ON DIAGNOSTIC IMAGING OF LUNG	21	0.0889831	7	0.0307018	3	YES	0.0084	17	0.0821256	6	0.0314136	2.83333	YES	0.0303	15	0.0882353	5	0.0322581	3	YES	0.036	14	0.100719	4	0.0353982	3.5	YES	0.0452
R00	R00 - ABNORMALITIES OF HEART BEAT	20	0.0847458	0	0	20	YES	<.0001	20	0.0966184	1	0.0052356	20	YES	<.0001	18	0.105882	1	0.00645161	18	YES	0.0001	15	0.107914	1	0.00884956	15	YES	0.0013
Q53	Q53 - UNDESCENDED AND ECTOPIC TESTICLE	20	0.0847458	0	0	20	YES	<.0001	17	0.0821256	0	0	17	YES	<.0001	14	0.0823529	0	0	14	YES	0.0003	7	0.0503597	0	0	7	YES	0.0178
536	536 - STOMACH FUNCTION DISORD	20	0.0847458	0	0	20	YES	<.0001	26	0.125604	0	0	26	YES	<.0001	29	0.170588	0	0	29	YES	<.0001	29	0.208633	0	0	29	YES	<.0001
Z01	Z01 - ENCNTR FOR OTH SP EXAM W/O COMPLAINT, SUSPECTED OR REPRTD DX	20	0.0847458	10	0.0438596	2	YES	0.0734	22	0.10628	9	0.0471204	2.44444	YES	0.0278	21	0.123529	9	0.0580645	2.33333	YES	0.0417	17	0.122302	4	0.0353982	4.25	YES	0.0131
R94	R94 - ABNORMAL RESULTS OF FUNCTION STUDIES	20	0.0847458	3	0.0131579	6.66667	YES	0.0004	19	0.0917874	4	0.0209424	4.75	YES	0.0025	19	0.111765	4	0.0258065	4.75	YES	0.0025	18	0.129496	1	0.00884956	18	YES	0.0003
P27	P27 - CHRONIC RESPIRATORY DISEASE ORIGIN IN THE PERINATAL PERIOD	19	0.0805085	1	0.00438596	19	YES	<.0001	17	0.0821256	1	0.0052356	17	YES	0.0002	13	0.0764706	0	0	13	YES	0.0004	11	0.0791367	0	0	11	YES	0.0013
315	315 - SPECIFIC DEVELOP DELAYS	19	0.0805085	0	0	19	YES	<.0001	33	0.15942	3	0.0157068	11	YES	<.0001	37	0.217647	4	0.0258065	9.25	YES	<.0001	36	0.258993	4	0.0353982	9	YES	<.0001
M21	M21 - OTHER ACQUIRED DEFORMITIES OF LIMBS	19	0.0805085	1	0.00438596	19	YES	<.0001	26	0.125604	3	0.0157068	8.66667	YES	<.0001	26	0.152941	3	0.0193548	8.66667	YES	<.0001	24	0.172662	0	0	24	YES	<.0001
Z09	Z09 - ENCNTR FOR F/U EXAM AFT TRTMT FOR COND OTH THAN MALIG NEOPLM	19	0.0805085	6	0.0263158	3.16667	YES	0.0097	17	0.0821256	6	0.0314136	2.83333	YES	0.0303	16	0.0941176	7	0.0451613	2.28571	YES	0.0856	20	0.143885	4	0.0353982	5	YES	0.0035
R01	R01 - CARDIAC MURMURS AND OTHER CARDIAC SOUNDS	19	0.0805085	3	0.0131579	6.33333	YES	0.0006	17	0.0821256	4	0.0209424	4.25	YES	0.0064	15	0.0882353	5	0.0322581	3	YES	0.036	9	0.0647482	4	0.0353982	2.25	YES	0.2948
R27	R27 - OTHER LACK OF COORDINATION	18	0.0762712	0	0	18	YES	<.0001	19	0.0917874	1	0.0052356	19	YES	<.0001	23	0.135294	1	0.00645161	23	YES	<.0001	23	0.165468	0	0	23	YES	<.0001
Q25	Q25 - CONGENITAL MALFORMATIONS OF GREAT ARTERIES	18	0.0762712	4	0.0175439	4.5	YES	0.0029	18	0.0869565	3	0.0157068	6	YES	0.0015	14	0.0823529	1	0.00645161	14	YES	0.0011	7	0.0503597	1	0.00884956	7	YES	0.0776
K94	K94 - COMPLICATIONS OF ARTIFICIAL OPENINGS OF THE DIGESTIVE SYSTEM	17	0.0720339	0	0	17	YES	<.0001	25	0.120773	0	0	25	YES	<.0001	25	0.147059	0	0	25	YES	<.0001	26	0.18705	0	0	26	YES	<.0001
P22	P22 - RESPIRATORY DISTRESS OF NEWBORN	17	0.0720339	4	0.0175439	4.25	YES	0.0048	16	0.0772947	4	0.0209424	4	YES	0.0101	11	0.0647059	1	0.00645161	11	YES	0.0054	8	0.057554	0	0	8	YES	0.0092
745	745 - CARDIAC SEPTAL CLOS ANOM	17	0.0720339	3	0.0131579	5.66667	YES	0.0018	18	0.0869565	3	0.0157068	6	YES	0.0015	18	0.105882	3	0.0193548	6	YES	0.0015	18	0.129496	3	0.0265487	6	YES	0.0033
I49	I49 - OTHER CARDIAC ARRHYTHMIAS	16	0.0677966	0	0	16	YES	<.0001	14	0.0676329	0	0	14	YES	0.0003	11	0.0647059	0	0	11	YES	0.0013	9	0.0647482	1	0.00884956	9	YES	0.0255
B97	B97 - VIRAL AGENTS AS THE CAUSE OF DISEASES CLASSIFIED ELSEWHERE	16	0.0677966	6	0.0263158	2.66667	YES	0.0356	15	0.0724638	7	0.0366492	2.14286	YES	0.1183	17	0.1	6	0.0387097	2.83333	YES	0.0314	26	0.18705	5	0.0442478	5.2	YES	0.0006
Z87	Z87 - PERSONAL HISTORY OF OTHER DISEASES AND CONDITIONS	16	0.0677966	5	0.0219298	3.2	YES	0.0175	23	0.111111	5	0.026178	4.6	YES	0.0009	18	0.105882	3	0.0193548	6	YES	0.0015	16	0.115108	3	0.0265487	5.33333	YES	0.0081
J18	J18 - PNEUMONIA, UNSPECIFIED ORGANISM	16	0.0677966	4	0.0175439	4	YES	0.0077	19	0.0917874	3	0.0157068	6.33333	YES	0.0009	23	0.135294	3	0.0193548	7.66667	YES	0.0001	25	0.179856	5	0.0442478	5	YES	0.0009
519	519 - OTH RESP SYSTEM DISEASES	16	0.0677966	2	0.00877193	8	YES	0.001	18	0.0869565	3	0.0157068	6	YES	0.0015	20	0.117647	3	0.0193548	6.66667	YES	0.0006	19	0.136691	3	0.0265487	6.33333	YES	0.0021
Z98	Z98 - OTHER POSTPROCEDURAL STATES	16	0.0677966	2	0.00877193	8	YES	0.001	17	0.0821256	3	0.0157068	5.66667	YES	0.0024	15	0.0882353	3	0.0193548	5	YES	0.0067	12	0.0863309	2	0.0176991	6	YES	0.018
F80	F80 - SPECIFIC DEVELOPMENTAL DISORDERS OF SPEECH AND LANGUAGE	15	0.0635593	3	0.0131579	5	YES	0.0049	32	0.154589	8	0.0418848	4	YES	0.0002	41	0.241176	8	0.0516129	5.125	YES	<.0001	40	0.28777	9	0.079646	4.44444	YES	<.0001
486	486 - PNEUMONIA, ORGANISM NOS	14	0.059322	6	0.0263158	2.33333	YES	0.0801	19	0.0917874	6	0.0314136	3.16667	YES	0.0131	19	0.111765	6	0.0387097	3.16667	YES	0.0136	20	0.143885	5	0.0442478	4	YES	0.0085
785	785 - CARDIOVASCULAR SYS SYMP	14	0.059322	5	0.0219298	2.8	YES	0.0422	17	0.0821256	6	0.0314136	2.83333	YES	0.0303	19	0.111765	6	0.0387097	3.16667	YES	0.0136	18	0.129496	6	0.0530973	3	YES	0.0399
G93	G93 - OTHER DISORDERS OF BRAIN	14	0.059322	1	0.00438596	14	YES	0.0008	14	0.0676329	1	0.0052356	14	YES	0.0011	12	0.0705882	1	0.00645161	12	YES	0.0032	11	0.0791367	0	0	11	YES	0.0013
327	327 - ORGANIC SLEEP DISORDERS	14	0.059322	0	0	14	YES	0.0002	16	0.0772947	0	0	16	YES	<.0001	17	0.1	0	0	17	YES	<.0001	18	0.129496	0	0	18	YES	<.0001
V71	V71 - OBSERVATION-SUSPECT COND	13	0.0550847	2	0.00877193	6.5	YES	0.0048	15	0.0724638	2	0.0104712	7.5	YES	0.0022	16	0.0941176	2	0.0129032	8	YES	0.0014	16	0.115108	2	0.0176991	8	YES	0.0028
793	793 - NONSP ABN FD-BODY STRCT	13	0.0550847	1	0.00438596	13	YES	0.0014	15	0.0724638	1	0.0052356	15	YES	0.0006	15	0.0882353	1	0.00645161	15	YES	0.0007	16	0.115108	1	0.00884956	16	YES	0.0008
728	728 - DIS OF MUSCLE/LIG/FASCIA	13	0.0550847	0	0	13	YES	0.0003	19	0.0917874	0	0	19	YES	<.0001	23	0.135294	0	0	23	YES	<.0001	24	0.172662	0	0	24	YES	<.0001
782	782 - SKIN/OTH INTEGUMENT SYMP	12	0.0508475	5	0.0219298	2.4	YES	0.0974	19	0.0917874	5	0.026178	3.8	YES	0.006	19	0.111765	6	0.0387097	3.16667	YES	0.0136	19	0.136691	7	0.0619469	2.71429	YES	0.0524
J80	J80 - ACUTE RESPIRATORY DISTRESS SYNDROME	12	0.0508475	4	0.0175439	3	YES	0.0494	11	0.0531401	4	0.0209424	2.75	YES	0.092	11	0.0647059	3	0.0193548	3.66667	YES	0.0443	15	0.107914	2	0.0176991	7.5	YES	0.0045
Z45	Z45 - ENCOUNTER FOR ADJUSTMENT AND MANAGEMENT OF IMPLANTED DEVICE	12	0.0508475	3	0.0131579	4	YES	0.0217	12	0.057971	4	0.0209424	3	YES	0.0603	11	0.0647059	4	0.0258065	2.75	YES	0.095	9	0.0647482	0	0	9	YES	0.0048
F82	F82 - SPECIFIC DEVELOPMENTAL DISORDER OF MOTOR FUNCTION	12	0.0508475	2	0.00877193	6	YES	0.0081	16	0.0772947	3	0.0157068	5.33333	YES	0.004	14	0.0823529	3	0.0193548	4.66667	YES	0.0108	16	0.115108	0	0	16	YES	0.0002
F88	F88 - OTHER DISORDERS OF PSYCHOLOGICAL DEVELOPMENT	12	0.0508475	2	0.00877193	6	YES	0.0081	21	0.101449	2	0.0104712	10.5	YES	0.0001	25	0.147059	3	0.0193548	8.33333	YES	<.0001	26	0.18705	0	0	26	YES	<.0001
736	736 - OTH ACQ LIMB DEFORMITIES	12	0.0508475	1	0.00438596	12	YES	0.0024	16	0.0772947	2	0.0104712	8	YES	0.0014	18	0.105882	2	0.0129032	9	YES	0.0005	19	0.136691	2	0.0176991	9.5	YES	0.0007
R53	R53 - MALAISE AND FATIGUE	12	0.0508475	1	0.00438596	12	YES	0.0024	15	0.0724638	3	0.0157068	5	YES	0.0065	17	0.1	2	0.0129032	8.5	YES	0.0008	19	0.136691	2	0.0176991	9.5	YES	0.0007
Z51	Z51 - ENCOUNTER FOR OTHER AFTERCARE AND MEDICAL CARE	12	0.0508475	0	0	12	YES	0.0006	14	0.0676329	0	0	14	YES	0.0003	12	0.0705882	0	0	12	YES	0.0008	13	0.0935252	0	0	13	YES	0.0008
769	769 - RESPIRATORY DISTRESS SYN	12	0.0508475	0	0	12	YES	0.0006	12	0.057971	0	0	12	YES	0.0007	12	0.0705882	0	0	12	YES	0.0008	11	0.0791367	0	0	11	YES	0.0013
Q75	Q75 - OTHER CONGENITAL MALFORMATIONS OF SKULL AND FACE BONES	12	0.0508475	0	0	12	YES	0.0006	11	0.0531401	0	0	11	YES	0.0012	11	0.0647059	0	0	11	YES	0.0013	10	0.0719424	0	0	10	YES	0.0025
R56	R56 - CONVULSIONS, NOT ELSEWHERE CLASSIFIED	11	0.0466102	4	0.0175439	2.75	NO	0.0768	14	0.0676329	5	0.026178	2.8	YES	0.0526	12	0.0705882	2	0.0129032	6	YES	0.0105	13	0.0935252	0	0	13	YES	0.0008
Z91	Z91 - PERSONAL RISK FACTORS, NOT ELSEWHERE CLASSIFIED	11	0.0466102	4	0.0175439	2.75	NO	0.0768	14	0.0676329	5	0.026178	2.8	YES	0.0526	13	0.0764706	6	0.0387097	2.16667	YES	0.1473	13	0.0935252	3	0.0265487	4.33333	YES	0.0301
E86	E86 - VOLUME DEPLETION	11	0.0466102	3	0.0131579	3.66667	NO	0.0352	16	0.0772947	3	0.0157068	5.33333	YES	0.004	19	0.111765	2	0.0129032	9.5	YES	0.0003	20	0.143885	2	0.0176991	10	YES	0.0004
H50	H50 - OTHER STRABISMUS	11	0.0466102	3	0.0131579	3.66667	NO	0.0352	21	0.101449	3	0.0157068	7	YES	0.0003	23	0.135294	3	0.0193548	7.66667	YES	0.0001	26	0.18705	1	0.00884956	26	YES	<.0001
R93	R93 - ABNORMAL FINDINGS ON DIAGNOSTIC IMAGING OF BODY STRUCTURES	11	0.0466102	1	0.00438596	11	NO	0.0042	13	0.0628019	1	0.0052356	13	YES	0.0018	13	0.0764706	1	0.00645161	13	YES	0.0019	11	0.0791367	0	0	11	YES	0.0013
752	752 - GENITAL ORGAN ANOMALIES	11	0.0466102	1	0.00438596	11	NO	0.0042	15	0.0724638	1	0.0052356	15	YES	0.0006	17	0.1	2	0.0129032	8.5	YES	0.0008	17	0.122302	2	0.0176991	8.5	YES	0.0018
756	756 - OTH MUSCULOSKELET ANOMAL	11	0.0466102	1	0.00438596	11	NO	0.0042	12	0.057971	1	0.0052356	12	YES	0.0031	13	0.0764706	2	0.0129032	6.5	YES	0.0064	13	0.0935252	2	0.0176991	6.5	YES	0.0114
I51	I51 - COMPLICATIONS AND ILL-DEFINED DESCRIPTIONS OF HEART DISEASE	11	0.0466102	0	0	11	NO	0.001	9	0.0434783	0	0	9	NO	0.0038	6	0.0352941	0	0	6	NO	0.0308	7	0.0503597	0	0	7	YES	0.0178
R68	R68 - OTHER GENERAL SYMPTOMS AND SIGNS	10	0.0423729	4	0.0175439	2.5	NO	0.118	13	0.0628019	5	0.026178	2.6	YES	0.079	15	0.0882353	4	0.0258065	3.75	YES	0.0166	13	0.0935252	1	0.00884956	13	YES	0.0035
V45	V45 - OTH POSTPROCED STATES	10	0.0423729	1	0.00438596	10	NO	0.0072	11	0.0531401	1	0.0052356	11	YES	0.0052	14	0.0823529	1	0.00645161	14	YES	0.0011	14	0.100719	1	0.00884956	14	YES	0.0022
747	747 - OTH CONG CIRC SYST ANOM	10	0.0423729	1	0.00438596	10	NO	0.0072	11	0.0531401	1	0.0052356	11	YES	0.0052	11	0.0647059	1	0.00645161	11	YES	0.0054	11	0.0791367	1	0.00884956	11	YES	0.0092
J95	J95 - INTRAOP AND POSTPROC COMP AND DISORDERS OF RESP SYS, NEC	10	0.0423729	0	0	10	NO	0.0018	10	0.0483092	0	0	10	NO	0.0019	11	0.0647059	0	0	11	YES	0.0013	8	0.057554	0	0	8	YES	0.0092
M24	M24 - OTHER SPECIFIC JOINT DERANGEMENTS	10	0.0423729	0	0	10	NO	0.0018	15	0.0724638	0	0	15	YES	0.0001	16	0.0941176	0	0	16	YES	<.0001	19	0.136691	0	0	19	YES	<.0001
748	748 - RESPIRATORY SYST ANOMALY	9	0.0381356	0	0	9	NO	0.0036	9	0.0434783	0	0	9	NO	0.0038	9	0.0529412	0	0	9	YES	0.0038	10	0.0719424	0	0	10	YES	0.0025
375	375 - LACRIMAL SYSTEM DISORDER	9	0.0381356	0	0	9	NO	0.0036	9	0.0434783	0	0	9	NO	0.0038	9	0.0529412	0	0	9	YES	0.0038	9	0.0647482	0	0	9	YES	0.0048
276	276 - FLUID/ELECTROLYTE DIS	8	0.0338983	1	0.00438596	8	NO	0.0375	9	0.0434783	2	0.0104712	4.5	NO	0.0448	11	0.0647059	3	0.0193548	3.66667	YES	0.0443	14	0.100719	3	0.0265487	4.66667	YES	0.0196
Z86	Z86 - PERSONAL HISTORY OF CERTAIN OTHER DISEASES	8	0.0338983	1	0.00438596	8	NO	0.0375	8	0.0386473	1	0.0052356	8	NO	0.0383	8	0.0470588	1	0.00645161	8	NO	0.0383	9	0.0647482	1	0.00884956	9	YES	0.0255
J15	J15 - BACTERIAL PNEUMONIA, NOT ELSEWHERE CLASSIFIED	8	0.0338983	1	0.00438596	8	NO	0.0375	10	0.0483092	2	0.0104712	5	NO	0.0274	8	0.0470588	3	0.0193548	2.66667	NO	0.1677	9	0.0647482	2	0.0176991	4.5	YES	0.1179
348	348 - OTHER BRAIN CONDITIONS	8	0.0338983	0	0	8	NO	0.0074	9	0.0434783	0	0	9	NO	0.0038	8	0.0470588	0	0	8	NO	0.0076	10	0.0719424	0	0	10	YES	0.0025
759	759 - CONGEN ANOMALIES NEC/NOS	8	0.0338983	0	0	8	NO	0.0074	9	0.0434783	0	0	9	NO	0.0038	9	0.0529412	0	0	9	YES	0.0038	9	0.0647482	0	0	9	YES	0.0048
Q65	Q65 - CONGENITAL DEFORMITIES OF HIP	8	0.0338983	0	0	8	NO	0.0074	5	0.0241546	0	0	5	NO	0.0619	5	0.0294118	0	0	5	NO	0.0619	7	0.0503597	0	0	7	YES	0.0178
701	701 - OTH SKIN HYPERTRO/ATROPH	8	0.0338983	0	0	8	NO	0.0074	9	0.0434783	0	0	9	NO	0.0038	9	0.0529412	1	0.00645161	9	YES	0.0209	9	0.0647482	1	0.00884956	9	YES	0.0255
R10	R10 - ABDOMINAL AND PELVIC PAIN	7	0.029661	2	0.00877193	3.5	NO	0.176	11	0.0531401	6	0.0314136	1.83333	NO	0.2842	12	0.0705882	5	0.0322581	2.4	YES	0.1211	13	0.0935252	2	0.0176991	6.5	YES	0.0114
389	389 - HEARING LOSS	7	0.029661	2	0.00877193	3.5	NO	0.176	11	0.0531401	2	0.0104712	5.5	YES	0.0167	11	0.0647059	2	0.0129032	5.5	YES	0.0173	12	0.0863309	3	0.0265487	4	YES	0.0461
Z82	Z82 - FAM HX OF CERTAIN DISABIL & CHR DIS (LEADING TO DISABLEMENT)	7	0.029661	2	0.00877193	3.5	NO	0.176	10	0.0483092	2	0.0104712	5	NO	0.0274	10	0.0588235	1	0.00645161	10	YES	0.0091	7	0.0503597	1	0.00884956	7	YES	0.0776
R40	R40 - SOMNOLENCE, STUPOR AND COMA	7	0.029661	1	0.00438596	7	NO	0.0683	7	0.0338164	1	0.0052356	7	NO	0.0693	6	0.0352941	1	0.00645161	6	NO	0.1238	11	0.0791367	0	0	11	YES	0.0013
378	378 - STRABISMUS	7	0.029661	1	0.00438596	7	NO	0.0683	10	0.0483092	2	0.0104712	5	NO	0.0274	13	0.0764706	2	0.0129032	6.5	YES	0.0064	12	0.0863309	2	0.0176991	6	YES	0.018
R26	R26 - ABNORMALITIES OF GAIT AND MOBILITY	7	0.029661	0	0	7	NO	0.015	11	0.0531401	3	0.0157068	3.66667	YES	0.0428	19	0.111765	3	0.0193548	6.33333	YES	0.0009	19	0.136691	1	0.00884956	19	YES	0.0002
M67	M67 - OTHER DISORDERS OF SYNOVIUM AND TENDON	7	0.029661	0	0	7	NO	0.015	10	0.0483092	0	0	10	NO	0.0019	12	0.0705882	0	0	12	YES	0.0008	15	0.107914	0	0	15	YES	0.0003
Z74	Z74 - PROBLEMS RELATED TO CARE PROVIDER DEPENDENCY	7	0.029661	0	0	7	NO	0.015	8	0.0386473	2	0.0104712	4	NO	0.1078	7	0.0411765	1	0.00645161	7	NO	0.0693	11	0.0791367	0	0	11	YES	0.0013
755	755 - OTH CONGEN LIMB ANOMALY	7	0.029661	0	0	7	NO	0.015	9	0.0434783	0	0	9	NO	0.0038	11	0.0647059	0	0	11	YES	0.0013	10	0.0719424	0	0	10	YES	0.0025
727	727 - OTH DIS SYNOV/TEND/BURSA	7	0.029661	0	0	7	NO	0.015	8	0.0386473	0	0	8	NO	0.0076	10	0.0588235	0	0	10	YES	0.0019	10	0.0719424	0	0	10	YES	0.0025
G70	G70 - MYASTHENIA GRAVIS AND OTHER MYONEURAL DISORDERS	7	0.029661	0	0	7	NO	0.015	7	0.0338164	0	0	7	NO	0.0153	6	0.0352941	0	0	6	NO	0.0308	8	0.057554	0	0	8	YES	0.0092
569	569 - OTH INTESTINAL DISORDERS	7	0.029661	0	0	7	NO	0.015	7	0.0338164	0	0	7	NO	0.0153	7	0.0411765	0	0	7	NO	0.0153	7	0.0503597	0	0	7	YES	0.0178
Q79	Q79 - CONGENITAL MALFORMATIONS OF MUSCULOSKELETAL SYSTEM, NEC	7	0.029661	0	0	7	NO	0.015	8	0.0386473	0	0	8	NO	0.0076	9	0.0529412	1	0.00645161	9	YES	0.0209	5	0.0359712	1	0.00884956	5	NO	0.2282
1 all criteria met for 'most impactful' in at least one follow-up period.

## Sheet: Table S4_All Costs DM 
Table S4: Total HCRU & All-cause Costs for DM Cohort over 12-, 13-23, 24-35, 36-47 & 48+ Month Follow-Up Periods
Follow-Up Period	12-mo	12-mo	12-mo	12-mo	12-mo	12-mo	12-mo	12-mo	12-mo	12-mo	12-mo	12-mo	13-23 mo	13-23 mo	13-23 mo	13-23 mo	13-23 mo	13-23 mo	13-23 mo	13-23 mo	13-23 mo	13-23 mo	13-23 mo	13-23 mo	24-35 mo	24-35 mo	24-35 mo	24-35 mo	24-35 mo	24-35 mo	24-35 mo	24-35 mo	24-35 mo	24-35 mo	24-35 mo	24-35 mo	36-47 mo	36-47 mo	36-47 mo	36-47 mo	36-47 mo	36-47 mo	36-47 mo	36-47 mo	36-47 mo	36-47 mo	36-47 mo	36-47 mo	48+-mo
	DM Cohort (n=8390)					Non-DM Control Cohort (n=8297)					p-value	SMD	DM Cohort (n=7760)					Non-DM Control Cohort (n=7656)					p-value	SMD	DM Cohort (n=6852)					Non-DM Control Cohort (n=6772)					p-value	SMD	DM Cohort (n=5855)					Non-DM Control Cohort (n=5866)					p-value	SMD	DM Cohort (n=5855)
Resource Use	n	%	Mean	SD	Median	n	%	Mean	SD	Median			n	%	Mean	SD	Median	n	%	Mean	SD	Median			n	%	Mean	SD	Median	n	%	Mean	SD	Median			n	%	Mean	SD	Median	n	%	Mean	SD	Median			n
Outpatient pharmacy (in Rx)																																																	5528
Patients with ≥1 pharmacy record	8388	1				8292	0.999				0.4142	-0.0178	7439	0.959				7017	0.917				<.0001	-0.1747	6398	0.934				6032	0.891				<.0001	-0.1525	5431	0.928				5187	0.884				<.0001	-0.1488
Number of prescription fills per patient			34.88	34.78	24			29.46	32.28	19	<.0001	-0.1614			33.41	35.74	22			26.62	32.86	16	<.0001	-0.1976			32.45	36.1	21			25.54	32.26	15	<.0001	-0.2021			31.87	36.01	21			24.49	30.52	14	<.0001	-0.2209
Outpatient medical (in Dx)
Patients with ≥1 outpatient visit	8381	0.999				8258	0.995				<.0001	-0.0677	7491	0.965				6309	0.824				<.0001	-0.473	6477	0.945				5161	0.762				<.0001	-0.5366	5460	0.933				4287	0.731				<.0001	-0.5599	5545
Number of outpatient visits per patient			26.78	42.4	15			12.23	20.35	7	<.0001	-0.4375			23.64	41.96	12			7.7	16	3	<.0001	-0.5022			23.57	42.37	11			6.82	15.55	3	<.0001	-0.5246			23.94	43.8	11			6.54	15.69	2	<.0001	-0.5289
Physician office visits
Patients with ≥1 physician office visit	7346	0.876				6880	0.829				<.0001	-0.131	6270	0.808				5065	0.662				<.0001	-0.3363	5341	0.779				4066	0.6				<.0001	-0.3946	4492	0.767				3329	0.568				<.0001	-0.4337	4645
Number of physician office visits per patient			8.41	10.4	5			6.1	9.23	4	<.0001	-0.235			6.92	10.15	4			3.89	7.3	2	<.0001	-0.3429			6.62	9.98	4			3.45	7.08	1	<.0001	-0.3671			6.35	8.92	3			3.14	6.98	1	<.0001	-0.4013
ER visits
Patients with ≥1 ER visit	2536	0.302				1815	0.219				<.0001	-0.1911	2260	0.291				1198	0.156				<.0001	-0.3276	1968	0.287				1004	0.148				<.0001	-0.3416	1739	0.297				872	0.149				<.0001	-0.3623	2730
Number of ER visits per patient			0.73	2.31	0			0.45	1.33	0	<.0001	-0.1502			0.65	1.7	0			0.31	1.17	0	<.0001	-0.2327			0.64	1.78	0			0.28	1.08	0	<.0001	-0.2425			0.7	1.84	0			0.28	0.98	0	<.0001	-0.286
Inpatient hospitalizations (in the subset with linkage to CDM)
Patients with ≥1 hospitalization	247	0.029				160	0.019				<.0001	-0.0659	177	0.023				73	0.01				<.0001	-0.1054	136	0.02				46	0.007				<.0001	-0.1141	117	0.02				47	0.008				<.0001	-0.102	286
Number of hospitalizations per patient			0.05	0.35	0			0.03	0.24	0	<.0001	-0.0673			0.04	0.33	0			0.01	0.12	0	<.0001	-0.1069			0.03	0.25	0			0.01	0.1	0	<.0001	-0.111			0.03	0.25	0			0.01	0.11	0	<.0001	-0.106
Among patients with ≥1 hospitalization
Average length of stay per patient for all hospitalizations			7.78	7.75	6			6.5	10.45	4	0.875	-0.1393			7	6.64	5			4.98	3.7	4	1	-0.3754			8.15	8.17	5.5			5.45	4.92	3.25	1	-0.3994			7.39	7.08	5			4.43	2.69	4	1	-0.553
Number of hospitalizations per patient			1.58	1.32	1			1.38	1.01	1	1	-0.1765			1.64	1.44	1			1.16	0.37	1	1	-0.4519			1.47	1.01	1			1.17	0.49	1		-0.3742			1.48	0.98	1			1.15	0.42	1		-0.4383
Total hospitalization days per patient			12.69	16.49	7			8.63	11.98	5	1	-0.2823			11.29	12.92	7			5.93	5.06	4	1	-0.5458			12.25	15.19	8			6.61	6.85	4	1	-0.4787			11.02	11.62	6			5.04	3.25	4	1	-0.7002
Primary discharge diagnoses associated with first hospitalization
Readmissions to hospital within two weeks of discharge	19	0.002				6	0.001				0.0143	-0.0399	22	0.003				4	0.001				0.0011	-0.0565	12	0.002				0	0				0.0047	-0.0592	12	0.002				3	0.001				0.0833	-0.043	37
Total all-cause cost per patient			16704.2	40842.1	6091.73			9671.08	25422.4	2958.41	<.0001	-0.2067			14640.5	41642.4	5048.93			6256.16	18646	1638.99	<.0001	-0.2599			15564.5	51045.3	4799.52			5529.99	16039.9	1375.79	<.0001	-0.2652			16497.3	51561.5	4704.9			5298.2	15603.9	1201.24	<.0001	-0.294
Total pharmacy cost per patient			4269.67	9882.71	1373.95			3514.96	8913.35	888.16	<.0001	-0.0802			4105.7	10121	1163.53			3232.35	8992.33	647.33	<.0001	-0.0912			4097.02	10012	1000.7			3016.48	8791.54	544.91	<.0001	-0.1147			4132.68	10792.5	895.61			2910.48	10119.8	460.33	<.0001	-0.1168
Total outpatient cost per patient			10593.7	29143.6	2809.01			5338.7	19676	994.53	<.0001	-0.2113			9325.45	36477.4	1985.14			2802.66	15333.6	352.79	<.0001	-0.2331			10253.4	44241.1	1961.59			2299.41	11230.2	286.28	<.0001	-0.2464			11017.8	44665	1881.45			2173.02	9395.37	245.97	<.0001	-0.2741
Total physician office cost per patient			1674.6	6781.94	462.22			1210.87	7075.61	263.9	<.0001	-0.0669			1259.15	5092.1	311.39			592.71	3320.79	108.04	<.0001	-0.155			1461.46	16648.5	287.64			486.37	1984.93	79.19	<.0001	-0.0822			1270.5	9579.16	254.8			493.31	3030.48	59.73	<.0001	-0.1094
Total ER cost per patient			315.58	1555.81	0			187.71	928.95	0	<.0001	-0.0998			311.05	1599.91	0			123.92	762.46	0	<.0001	-0.1493			301.91	1429.14	0			129.52	786.88	0	<.0001	-0.1494			335.17	1655.82	0			123.51	650.97	0	<.0001	-0.1682
Total inpatient cost per patient			1840.8	21930.1	0			817.42	9325.99	0	<.0001	-0.0607			1209.31	12355.8	0			221.15	2839.37	0	<.0001	-0.1102			1214.14	16330.9	0			214.1	4165.32	0	<.0001	-0.0839			1346.87	16624	0			214.71	3679.35	0	<.0001	-0.094
Total inpatient cost among those with ≥1 hospitalization			62527.5	112207	29646.8			42388.3	52581	23184.6	0.6406	-0.2298			53018.5	62990.7	32489.9			23193.5	17802.7	17456.4	0.5	-0.6444			61171.4	99194.6	29141.4			31519.4	40024.2	14573.3	0.5	-0.392			67401	97241.6	27883.6			26797	31594.9	17290.2	1	-0.5616
Tertiles (48-month follow-up period only)																																					Min	Max	Mean	SD	Median	Min	Max	Mean	SD	Median			Min
Q1 (min, max)																																					0	2180.25	886.45	628.82	813.07	0	502.81	165.47	152.73	129.68			0
Q2 (min, max)																																					2186.33	9200.25	5032.85	1988.05	4704.04	503.02	2800.17	1357.17	646.41	1201.24			4158.54
Q3 (min, max)																																					9215.44	1.95871e+06	43564.6	82852.7	20881.2	2800.23	444399	14374	24618.3	7395.93			22720.6
Quartiles
Q1 (min, max)																																					0	1390.39	595	411.24	563.91	0	283.81	91.72	89.7	65.53			0
Q2 (min, max)																																					1390.96	4703.18	2807.4	945.76	2721.73	284.55	1200.55	671.07	262.8	636.7			2281.04
Q3 (min, max)																																					4704.9	13150.5	8155.49	2351.56	7719.94	1201.93	4429.21	2445.75	893.99	2270.38			10167.7
Q4 (min, max)																																					13159.8	1.95871e+06	54420.4	93178.3	28513.1	4434.35	444399	17989.4	27495.3	9937.68			35421.9
Quintiles
Q1 (min, max)																																					0	1031.48	445.57	310.93	428.61	0	187.03	56.42	60.02	36.43			0
Q2 (min, max)																																					1031.9	3070.07	1904.7	592.24	1840.17	187.28	727.72	422.69	156.37	406.52			1527.01
Q3 (min, max)																																					3070.27	7084.66	4831.62	1175.13	4704.9	728.97	2021.08	1266.19	370.88	1201.24			6241.84
Q4 (min, max)																																					7090.53	17266.9	11059.8	2864.1	10596.6	2021.34	5907.76	3555.43	1121.57	3347.31			16455.5
Q5 (min, max)																																					17273	1.95871e+06	64244.8	101850	35074	5908.6	444399	21193.7	29891.9	12126.3			46638.3
- p-values obtained using McNemar’s test for categorical variables and paired t-test (mean) and Wilcoxon signed-rank test (median) for continuous variables and SMD were used for comparisons between DM Cohort vs. Non-DM Control Cohort
[truncated: 11 more columns]

## Sheet: Table S5_All Costs cDM
Table S5: Total HCRU & All-cause Costs for cDM Cohort over 12-, 13-23, 24-35, 36-47 & 48+ Month Follow-Up Periods
Follow-Up Period	12-mo	12-mo	12-mo	12-mo	12-mo	12-mo	12-mo	12-mo	12-mo	12-mo	12-mo	12-mo	13-23 mo	13-23 mo	13-23 mo	13-23 mo	13-23 mo	13-23 mo	13-23 mo	13-23 mo	13-23 mo	13-23 mo	13-23 mo	13-23 mo	24-35 mo	24-35 mo	24-35 mo	24-35 mo	24-35 mo	24-35 mo	24-35 mo	24-35 mo	24-35 mo	24-35 mo	24-35 mo	24-35 mo	36-47 mo	36-47 mo	36-47 mo	36-47 mo	36-47 mo	36-47 mo	36-47 mo	36-47 mo	36-47 mo	36-47 mo	36-47 mo	36-47 mo	48+-mo
	cDM Cohort (n=236)					Non-cDM Control Cohort (n=228)					p-value	SMD	cDM Cohort (n=207)					Non-cDM Control Cohort (n=191)					p-value	SMD	cDM Cohort (n=170)					Non-cDM Control Cohort (n=155)					p-value	SMD	cDM Cohort (n=139)					Non-cDM Control Cohort (n=113)					p-value	SMD	cDM Cohort (n=139)
Resource Use	n	%	Mean	SD	Median	n	%	Mean	SD	Median			n	%	Mean	SD	Median	n	%	Mean	SD	Median			n	%	Mean	SD	Median	n	%	Mean	SD	Median			n	%	Mean	SD	Median	n	%	Mean	SD	Median			n
Outpatient pharmacy (in Rx)																																																	113
Patients with ≥1 pharmacy record	236	1				228	1						180	0.869565				155	0.811518				0.1736	-0.1587	142	0.835294				124	0.8				0.4349	-0.0912	115	0.827338				89	0.787611				0.4652	-0.1005
Number of prescription fills per patient			15.4492	17.0312	10			7.29825	7.20429	5	<.0001	-0.6233			16.628	20.1894	9			5.70157	7.52259	3	<.0001	-0.7172			15.2	22.9132	7			4.85161	7.72565	3	<.0001	-0.6052			14.1367	26.7474	5			5.28319	7.24134	3	0.008	-0.4518
Outpatient medical (in Dx)
Patients with ≥1 outpatient visit	236	1				223	0.97807					-0.2118	200	0.966184				144	0.753927				<.0001	-0.6426	160	0.941176				105	0.677419				<.0001	-0.7127	129	0.928058				74	0.654867				<.0001	-0.714	135
Number of outpatient visits per patient			70.0127	82.7706	42			8.20614	7.12918	7	<.0001	-1.0521			68.2609	91.0942	28			3.84817	5.09933	2	<.0001	-0.9984			61.8647	86.1376	25			3.00645	5.91882	2	<.0001	-0.9641			56.295	85.275	19			2.30088	3.15347	1	<.0001	-0.8948
Physician office visits
Patients with ≥1 physician office visit	196	0.830508				188	0.824561				0.8907	-0.0157	156	0.753623				110	0.575916				0.0003	-0.3833	117	0.688235				82	0.529032				0.0063	-0.3306	94	0.676259				59	0.522124				0.0433	-0.3185	101
Number of physician office visits per patient			11.2542	13.9535	7.5			5.85526	5.42235	5	<.0001	-0.51			9.44928	17.8409	4			2.71728	3.65537	2	<.0001	-0.5228			9.15882	20.3276	3			1.82581	2.4098	1	<.0001	-0.5066			8.04317	17.7572	3			1.56637	2.23557	1	<.0001	-0.5118
ER visits
Patients with ≥1 ER visit	110	0.466102				78	0.342105				0.008	-0.2547	63	0.304348				36	0.188482				0.0111	-0.2713	54	0.317647				27	0.174194				0.0066	-0.3378	52	0.374101				12	0.106195				<.0001	-0.6605	49
Number of ER visits per patient			1.32627	2.96208	0			0.644737	1.30776	0	0.0003	-0.2977			0.768116	1.74444	0			0.246073	0.56863	0	<.0001	-0.4024			0.676471	1.7494	0			0.277419	0.751928	0	0.0027	-0.2964			0.81295	1.53022	0			0.132743	0.472539	0	<.0001	-0.6007
Inpatient hospitalizations (in the subset with linkage to CDM)
Patients with ≥1 hospitalization	18	0.0762712				3	0.0131579				0.001	-0.309	8	0.0386473				2	0.0104712				0.0339	-0.1828	2	0.0117647				0	0					-0.1543	3	0.0215827				0	0				0.1573	-0.21	2
Number of hospitalizations per patient			0.114407	0.504916	0			0.0219298	0.219032	0	0.0032	-0.2376			0.0772947	0.444837	0			0.0104712	0.102059	0	0.0391	-0.2071			0.0176471	0.171092	0			0	0	0	0.5	-0.1459			0.028777	0.206505	0			0	0	0	0.5	-0.1971
Among patients with ≥1 hospitalization
Average length of stay per patient for all hospitalizations			28.7167	31.9257	11.75			6.55556	5.18902	6	1	-0.969			4.10417	1.46639	3.83333			8.5	0.707107	8.5		3.8186			3	0	3										9.5	6.1441	12
Number of hospitalizations per patient			1.5	1.15045	1			1.66667	1.1547	1		0.1446			2	1.19523	1.5			1	0	1		-1.1832			1.5	0.707107	1.5										1.33333	0.57735	1
Total hospitalization days per patient			36.3333	34.1743	25.5			7.66667	3.78594	6	1	-1.1791			9	7.25062	7			8.5	0.707107	8.5		-0.0971			4.5	2.12132	4.5										10.3333	4.72582	12
Primary discharge diagnoses associated with first hospitalization
Readmissions to hospital within two weeks of discharge	2	0.00847458				0	0				0.1573	-0.1307	2	0.00966184				0	0				0.1573	-0.1397	0	0				0	0					0	0	0				0	0					0	0
Total all-cause cost per patient			66496.1	141231	15590.8			2818.61	9210.95	937.974	<.0001	-0.6363			28457.8	55110.6	8145.7			1965.07	10795.2	335.381	<.0001	-0.6672			17944.2	33891.1	6346.54			2471.22	19774.3	262.16	<.0001	-0.5577			22380.8	43459.6	6357.24			793.065	2358.57	210.446	<.0001	-0.7015
Total pharmacy cost per patient			4154.35	9456.93	448.388			473.358	1516.92	107.761	<.0001	-0.5435			2628.61	7675.38	311.92			771.96	6954.51	60.0622	<.0001	-0.2535			1559.05	5254.22	198.72			1811.96	18574.9	40.2992	<.0001	0.0185			1328.88	3078.46	133.319			457.577	2057.7	56.2517	0.0088	-0.3328
Total outpatient cost per patient			43534.1	88300.2	12154.6			1768.96	4271.78	704.396	<.0001	-0.6681			23785.5	49189.4	5679.16			542.334	1161.3	196.769	<.0001	-0.6681			16083	29737.8	5874.67			659.258	2083.63	119.311	<.0001	-0.7317			19924.2	39983.2	5128.32			335.488	1032.04	106.244	<.0001	-0.6926
Total physician office cost per patient			3249.55	9839.31	831.762			652.737	1311.94	370.023	<.0001	-0.37			1801.54	8165.95	401.126			212.919	447.312	63.9675	<.0001	-0.2747			1000.13	2279.7	225.673			152.968	289.326	28.4304	<.0001	-0.5214			1087.19	3329.22	184.261			157.885	470.299	35.8133	<.0001	-0.3909
Total ER cost per patient			426.117	1597.14	0			192.273	733.375	0	0.0053	-0.1882			241.527	825.033	0			90.5731	346.024	0	0.001	-0.2386			209.403	569.456	0			67.2351	259.771	0	0.0023	-0.3212			360.592	1195.04	0			18.6873	76.2892	0	<.0001	-0.4038
Total inpatient cost per patient			18807.6	98570.6	0			576.291	7243.19	0	0.0017	-0.2609			2043.65	16418.1	0			650.772	7386.27	0	0.0547	-0.1094			302.231	3104.47	0			0	0	0	0.5	-0.1377			1127.67	8547.05	0			0	0	0	0.5	-0.1866
Total inpatient cost among those with ≥1 hospitalization			246589	273568	165443			43798.1	55813	14299.1	1	-1.0272			52879.3	69716.5	29951.9			62148.7	52170.9	62148.7		0.1505			25689.7	18010.7	25689.7										52248.8	32156.8	69087
Tertiles (48-month follow-up period only)																																					Min	Max	Mean	SD	Median	Min	Max	Mean	SD	Median			Min
Q1 (min, max)																																					0	1603.82	587.202	460.586	532.39	0	106.244	43.6295	37.6982	44.2932			0
Q2 (min, max)																																					1660.33	16873.1	7373.73	4532.59	6357.24	107.622	443.279	230.954	96.3776	209.179			1681.92
Q3 (min, max)																																					16899.6	304487	59507.6	60341.9	33191.8	444.871	19832.8	2084.89	3772.03	855.686			21697.4
Quartiles
Q1 (min, max)																																					0	880.172	369.968	294.079	317.697	0	74.2048	27.1096	26.4616	22.8352			0
Q2 (min, max)																																					894.975	5628.81	2797.59	1591.84	2360.34	76.9873	207.911	134.925	38.5668	124.805			963.009
Q3 (min, max)																																					6357.24	24102.8	14103	5680.06	14056.8	210.446	527.414	369.885	106.448	377.693			7773.39
Q4 (min, max)																																					24438.5	304487	71623.6	64693.2	42783.2	533.962	19832.8	2655.45	4267.88	1004.58			36753.7
Quintiles
Q1 (min, max)																																					0	664.117	260.406	218.012	254.715	0	47.3695	16.8207	19.1683	7.54144			0
Q2 (min, max)																																					669.492	2962.57	1450.56	681.354	1239.55	50.9282	143.862	96.9514	25.1175	100.365			597.063
Q3 (min, max)																																					3088.69	10686.3	6429.85	2271.88	5993.03	146.903	334.056	219.776	53.5508	210.446			3403.52
Q4 (min, max)																																					12084.6	29025.4	20182.1	5264.68	20660.1	353.434	660.093	484.844	83.2339	476.798			16409.5
Q5 (min, max)																																					29035.2	304487	82790.9	67993.7	67222	673.247	19832.8	3218.64	4676.3	1373.14			53406.2
- p-values obtained using McNemar’s test for categorical variables and paired t-test (mean) and Wilcoxon signed-rank test (median) for continuous variables and SMD were used for comparisons between cDM Cohort vs. Non-cDM Control Cohort
[truncated: 11 more columns]
